# Supplementary material for: Adapting antibacterial display to identify serum-active macrocyclic peptide antibiotics
Source: PNAS Nexus. 2023 Aug 17;2(8):pgad270. doi: 10.1093/pnasnexus/pgad270 (PMC10449418; doi:10.1093/pnasnexus/pgad270)
Supplement: pgad270_Supplementary_Data [file pgad270_supplementary_data.zip]

Archive with 2 entries (2 files):
- PNASNEXUS-PNASNEXUS-2023-00665-T-s03.pdf
- PNASNEXUS-PNASNEXUS-2023-00665-T-s01.xlsx
